# Supplementary material for: Establishing the First Genetic Variant Registry for Breast and Ovarian Cancer in Colombia: Insights and Implications
Source: Diseases. 2025 Jul 18;13(7):222. doi: 10.3390/diseases13070222 (PMC12293925; doi:10.3390/diseases13070222)
Supplement: Supplementary file 1 [file diseases-13-00222-s001.zip]

Archive with 1 entries (1 files):
- diseases-3616972-supplementary.pdf
